# Supplementary material for: Development of a Mass-Producible Microfluidic Device for Single and Bulk Mycobacteria Investigations
Source: Biosensors (Basel). 2025 Feb 13;15(2):108. doi: 10.3390/bios15020108 (PMC11853077; doi:10.3390/bios15020108)
Supplement: Supplementary file 1 [file biosensors-15-00108-s001.zip]

Archive with 2 entries (2 files):
- Supplementary Material for Manuscript.pdf
- Video S1 Particle_Flow_Video.mp4
